# Supplementary material for: Examining internal migration effects on short versus long interbirth intervals in Cotonou, Benin Republic
Source: BMC Pregnancy Childbirth. 2019 Oct 23;19:375. doi: 10.1186/s12884-019-2529-7 (PMC6813098; doi:10.1186/s12884-019-2529-7)
Supplement: Supplementary file 2 — Additional file 2. Women questionnaire. This supplementary file is an MS Excel workbook that presents the women questionnaire. [file 12884_2019_2529_MOESM2_ESM.xlsx]

## Sheet: WM
Questionnaire for individual women
COTONOU 2018 FERTILITY AND MIGRATION SURVEY
		WOMAN'S INFORMATION PANEL																																											WM
		WM0.			Place:
		WM1.			Cluster number:						.
		WM2.			Household number:								.
		WM3.			Woman's line number:									.
		Repeat greeting if not already read to this woman:																							If greeting at the beginning of the household questionnaire has already been read to this woman, then read the following:
		We are from the Panafrican University. We are conducting a survey about the situation of children, families and households. I would like to talk to you about these subjects. The interview will take about 30 minutes. All the information we obtain will remain strictly confidential and anonymous.
																									Now I would like to talk to you more about your health, residential trajectories and other topics. This interview will take about 30 minutes. Again, all the information we obtain will remain strictly confidential and anonymous.
		May I start now?
					Yes, permission is given => Go to WM9 to record the time and then begin the interview.
					No, permission is not given => Circle 03 in WM4. Discuss this result with your supervisor.
		WM4.			Result of household interview:
					Completed					.																																				01
					Not at home					.																																				02
					Refused				.																																					03
					Partly completed							.																																		04
					Incapacitated						.																																			05
					Other (Specify)																																									96
		After the household questionnaire has been completed, fill in the following information:
		WM5.			Interviewer's name and number:
		WM6.			Woman's name:
		WM7.			Day / Month / Year of interview:
		WM8.			Field editor’s name and number:
		WM9.			Record the time
							Hours									Minutes

## Sheet: WB & MI
		WOMAN'S BACKGROUND AND SOCIOCULTURAL CARACTERISTICS																																												WB
		WB1.			In what month and year were you born?																Date of birth
																						Month			.
																						DK month				.								98
																						Year			.
																						DK year				.							9998
		WB2.			How old are you?
																					Age (in completed years)									.
				Probe: How old were you at your last
				birthday?
				Compare and correct WB1 and/or WB2 if
				inconsistent.
		WB3.			Have you ever attended school or																Yes		.																1
					preschool?																No		.																2			2 ➤ WB5.
		WB4.			What is the highest level of school you																Preschool				.														0
					attended?																Primary				.														1
																					Secondary				.														2
																					Higher				.														3
		WB5.			What is your religion?																Traditional religion																		11
																					Catholic																		21
																					Islam																		31
																					Methodist/Protestant																		41
																					Celestian																		51
																					Other christians																		52
																					Other religions																		61
																					No religion																		71
		LIFETIME MIGRATION																																												MI
		MI1.			Where were you born?
																					Place* of birth
		MI2.			Where did you live before moving here
					(in Cotonou)?																Previous place*
		MI3.			For how long have you been living																Duration of residence in current location (Cotonou)
					here (in Cotonou)?
																						Indicate with:
																							1 and the number of month
																								if duration < 1 year
																							2 and the number of year
																								if duration >= 1 year
																							995 if since birth
		MI4.			Are you back in Cotonou after staying																Return migrant
					somewhere else for 6 months or more?																	Yes		.															1
																						No		.															2
		MI5.			What is your principal motive of staying
					here (in Cotonou)?																Motive of moving to Cotonou**
	*	Place																	**	Motive of staying in Cotonou
			1		Cotonou (here)																11		Marriage											17		Family power
			2		Other large city*** in Benin																12		Divorce/Widowhood/Separation											18		Familial conflicts
			3		Small city or countryside in Benin																13		Study/Apprenticeship											19		Refugee
			4		Abroad																14		Job											21		Other reasons
																					15		Retirement/Definitive return											95		Since birth
																					16		Health											98		DK
	***	Abomey-Calavi, Cotonou, Porto-Novo or Sèmè-Podji

## Sheet: BH
		BIRTH AND MIGRATION HISTORIES																																												BH
		BH0.			How many live births (wether still alive or not) have you had in total?																												If there is no live birth ➤ Next Module
	Now I would like to record the names of all of your births, whether still alive or not, starting with the first one you had.
	Record name all of the births in BH2 (twins on separate lines). If there are more than 5 births, use an additional questionnaire
		BH1.			Birth line n˚														01						02						03						04						05
		BH2.			What name was given to your
					(first/next) baby?													.						.						.						.						.
		BH3.			Were any of these births twins?
					1	Simple				2	Multiple								1			2			1			2			1			2			1			2			1			2
		BH4.			Is (name) a boy or a girl?
					1	Boy				2	Girl								1			2			1			2			1			2			1			2			1			2
		BH5.			In what month and year was
					(name) born?
						Probe: What is his/her birthday?
					Month (2-digit)						Year (4-digit)
		BH6.			*Where were you living when
					(name) was born?
		BH7.			Were you intending to get														1			2			1			2			1			2			1			2			1			2
					pregnant of (name) at that time?														↓						↓						↓						↓						↓
					1	Yes				2	No							BH11.						BH11.						BH11.						BH11.						BH11.
		BH8.			Did you want a baby later or you
					did not want any more?														1			2			1			2			1			2			1			2			1			2
					1	Yes				2	No
		BH9.			Were you using any contraceptive														1			2			1			2			1			2			1			2			1			2
					method?																	↓						↓						↓						↓						↓
					1	Yes				2	No										BH11.						BH11.						BH11.						BH11.						BH11.
		BH10.			Which method were you using?														1			2			1			2			1			2			1			2			1			2
					1	Modern				2	Non-modern
		BH11.			What is your ideal number of births?
					for non-numeric response, '98'
		BH12.			Is (name) still alive?														1			2			1			2			1			2			1			2			1			2
					1	Yes				2	No											↓						↓						↓						↓						↓
																					BH14.						BH14.						BH14.						BH14.						BH14.
		BH13.			How old was (name) at his/her last
					birthday? (age in completed years)
		BH14.			How old was (name) when he/she													Day		.			1	Day		.			1	Day		.			1	Day		.			1	Day		.			1
					died?
																		Month			.		2	Month			.		2	Month			.		2	Month			.		2	Month			.		2
					If “1 year”, probe:
					How many months old was (name)?													Year		.			3	Year		.			3	Year		.			3	Year		.			3	Year		.			3
					Record days if less than 1 month;
					record months if less than 2 years;
					or years
		BH15.			Were there any other live births																				1						1						1						1
					between (name of previous birth)																				add birth						add birth						add birth						add birth
					and (name), including any children																				2	➤					2	➤					2	➤					2	➤
					who died after birth?																				next birth						next birth						next birth						next birth
					1	Yes				2	No
		BH16.			Have you had any live births since the birth of (name of last birth in Birth History Module)?
						1	Yes		➤	Record birth in birth(s) history
						2	No		➤	BH17.			Please, help me check how many child(ren) (is)are alive
													among those (or for the one) you listed in the birth history																								(Check)
	*	Code for BH6.
			1	Cotonou											3	Small city or countryside in Benin
			2	Other large city*** in Benin											4	Abroad										***	Abomey-Calavi, Cotonou, Porto-Novo or Sèmè-Podji

## Sheet: MA
		UNION HISTORY																																												MA
		MA1.			Are you currently married or living																Yes, currently married																		1
					together with a man as if married?																Yes, living with a man																		2
																					No, not in union																		3			3 ➤ MA5.
		MA2.			How old is your husband/partner?
																					Age (in completed years)									.
				Probe: How old was your husband/partner																	DK		.											98
				on his last birthday?
		MA3.			What is the educational level of your																No education					.													0
					husband/partner?																Primary				.														1
																					Secondary				.														2
																					Higher				.														3
		MA4.			Have you ever been married or lived																Yes, formerly married								.										1
					together with a man as if married?																Yes, formerly lived with a man											.							2
																					No		.																3			3 ➤ End
		MA5.			What is your marital status now: are you																Widowed				.														1
					widowed, divorced or separated?																Divorced				.														2
																					Separated				.														3
		MA6.			Have you been married or lived with a																Only once				.														1			1 ➤ M7.1.
					man only once or more than once?																More than once						.												2			2 ➤ M7.1. AND
																																											M7.2.
		MA7.1A.				When did you (last) marry or start															Date of (last) marriage
						living with a man as if married?
																						Month			.
																						DK month				.								98
																						Year			.
																						DK year				.							9998
		MA7.1B.				Where did you live shortly after the															Place of residence after the (last) union
						(last) union?
																						Cotonou (here)						.											1
																						Other large city*** in Benin									.								2
																						Small city or countryside in Benin												.					3
																						Abroad			.														4
		MA7.2A.				When did you (first) marry or start															Date of (first) marriage
						living with a man as if married?
																						Month			.
																						DK month				.								98
																						Year			.
																						DK year				.							9998
		MA7.2B.				Where did you live shortly after the															Place of residence after the (first) union
						(first) union?
																						Cotonou (here)						.											1
																						Other large city*** in Benin										.	.						2
																						Small city or countryside in Benin												.					3
																						Abroad			.														4
	***	Abomey-Calavi, Cotonou, Porto-Novo or Sèmè-Podji
		OBSERVATIONS
